# Supplementary material for: Protein-Protein Interaction Analysis Highlights Additional Loci of Interest for Multiple Sclerosis
Source: PLoS One. 2012 Oct 18;7(10):e46730. doi: 10.1371/journal.pone.0046730 (PMC3475710; doi:10.1371/journal.pone.0046730)
Supplement: Table S1 — Direct connections and list of genes from DAPPLE analysis of significant SNPs. (XLSX) [file pone.0046730.s001.xlsx]

## Sheet: direct connections significant
TPD52L2 -- KIF21B
TPD52L2 -- SBF1
MIOX -- RAD51L1
HLA-G -- TAP1
HLA-G -- TAP2
SNORD21 -- RPS25
SNORD21 -- DDX55
SNORD21 -- KRI1
ENSG00000204261 -- SNRNP35
NFKB1 -- IL2RA
NFKB1 -- IL12A
NFKB1 -- PIK3R2
NFKB1 -- IL12B
NFKB1 -- STAT3
NFKB1 -- CLTC
PLA1A -- PIK3R2
PLA1A -- BACH2
LTBR -- TNFSF14
CDK4 -- CDKN2D
CDK4 -- CDC37
BATF -- DDIT3
BATF -- JUND
ICAM5 -- MAPK8IP2
CD6 -- MYC
RPS25 -- KRI1
CLTC -- MAPK1
CLTC -- EIF2B1
CLTC -- TNFRSF1A
CLTC -- HIP1R
HHEX -- SOX8
PIP4K2C -- PDE4A
PIP4K2C -- ACTN1
TAP1 -- HLA-F
CBLB -- IL7R
CBLB -- IL2RA
CBLB -- TYK2
CBLB -- IL22RA2
CBLB -- IL20RA
CBLB -- IL12RB1
CBLB -- IL15RA
RAB3A -- SLC17A7
RAB3A -- KIF21B
RAB3A -- SBF1
TNFRSF1A -- MAPK1
VPS11 -- HIP1R
JDP2 -- JUND
TNFSF14 -- TNFRSF14
HES5 -- STAT3
STAT3 -- IL7R
STAT3 -- IL2RA
STAT3 -- MAPK1
STAT3 -- ARHGAP9
STAT3 -- TYK2
STAT3 -- JUND
TNFRSF14 -- CDC37
MYC -- NCOA5
MYC -- MAPK1
HYOU1 -- GABBR1
MAPK1 -- RPS6KB1
MAPK1 -- STAT5A
MAPK1 -- JUND
IL12RB1 -- IL12A
IL12RB1 -- SOCS1
IL12RB1 -- TYK2
IL12RB1 -- IL12B
IL20RA -- IL12A
IL20RA -- SOCS1
IL20RA -- TYK2
IL20RA -- IL12B
SOCS1 -- IL7R
SOCS1 -- IL2RA
SOCS1 -- ARHGAP9
SOCS1 -- PIK3R2
SOCS1 -- TYK2
SOCS1 -- IL22RA2
SOCS1 -- PTPRK
SOCS1 -- IL15RA
IL7R -- IL12A
IL7R -- TYK2
IL7R -- IL12B
IL7R -- STAT5A
IL22RA2 -- IL12A
IL22RA2 -- TYK2
IL22RA2 -- IL12B
IL2RA -- IL12A
IL2RA -- ICAM1
IL2RA -- TYK2
IL2RA -- IL12B
PTPRK -- ARHGAP9
CD86 -- CD80
SLC30A7 -- CD40
DDIT3 -- JUND
KIF21B -- SBF1
ARHGAP9 -- PIK3R2
IL12B -- IL12A
IL12B -- IL15RA
MARS -- PPM1F
EIF2B1 -- MRPL4
PIK3R2 -- TYK2
IL15RA -- IL12A
IL15RA -- TYK2
RAVER1 -- ACTN1
TYK2 -- STAT5A
JUND -- STAT5A

## Sheet: List of genes significant
GENE	REGION	P_uncorrected	P_corrected
IL12A	rs2243123	0.00039988	0.00039988
IL12B	rs2546890	0.00039988	0.0007996
SOCS1	rs7200786	0.00039988	0.0007996
IL2RA	rs3118470	0.00039988	0.00159856
CBLB	rs2028597	0.0019986	0.0019986
IL7R	rs6897932	0.00079968	0.00239712
SLC30A7	rs11581062	0.00079968	0.00239712
STAT3	rs9891119	0.00079968	0.00239712
BCL9L	rs630923	0.00079968	0.0047885
C12orf65	_rs1790100_rs949143	0.00039988	0.00518599
TYK2	rs8112449	0.00039988	0.00598144
CDGAP	rs2293370	0.00279748	0.0111431
YPEL2	rs180515	0.00239808	0.011933
IL20RA	rs17066096	0.00638848	0.0127362
IL22RA2	rs17066096	0.00678708	0.0135281
JUND	rs874628	0.0019986	0.0139066
MALT1	rs7238078	0.0163295	0.0163295
MAPK1	rs2283792	0.00479328	0.0190357
NFKB1	rs228614	0.0051922	0.0206076
SCO2	rs140522	0.00439428	0.043084
UBD	rs9260489	0.0051922	0.045771
IL15RA	rs3118470	0.0127565	0.0500579
SP140	rs10201872	0.0528713	0.0528713
PTPRK	rs802734	0.0540386	0.0540386
IL12RB1	rs874628	0.00798241	0.0545564
TNFSF14	rs1077667	0.0309505	0.0609431
KIAA2026	rs2150702	0.039984	0.0783694
LIME1	rs6062314	0.0317377	0.121034
DOK6	rs763361	0.0633507	0.122688
STAT5A	rs9891119	0.0431162	0.123852
CD5	_rs17824933_rs650258	0.0648982	0.125585
ZGPAT	rs6062314	0.039984	0.150597
ICAM1	rs8112449	0.0119616	0.165152
DKKL1	rs2303759	0.030163	0.167867
CD86	rs9282641	0.172959	0.172959
PKIA	rs1520333	0.173686	0.173686
BATF	rs2300603	0.0959607	0.182713
ENSG00000214225	rs180515	0.0501449	0.226809
CD6	_rs17824933_rs650258	0.148412	0.274797
PTRH2	rs180515	0.0691474	0.301117
TNFRSF1A	rs1800693	0.134702	0.352116
HES5	rs4648356	0.205011	0.367992
CISD2	rs228614	0.109975	0.372507
XRCC6BP1	_rs12368653_rs703842	0.0246413	0.377524
JDP2	rs2300603	0.212836	0.380373
CD40	rs2425752	0.153571	0.393582
ARHGAP9	_rs12368653_rs703842	0.0262206	0.396397
TMEM39A	rs2293370	0.122382	0.406772
DENR	_rs1790100_rs949143	0.0411592	0.420965
SOX8	rs2744148	0.425363	0.425363
PIK3R2	rs874628	0.0795361	0.440181
KIAA1683	rs874628	0.0822199	0.451508
PDE7B	rs11154801	0.463512	0.463512
RAB3A	rs874628	0.0868117	0.470431
R3HDM2	_rs12368653_rs703842	0.0348833	0.49065
CD80	rs2293370	0.157613	0.496445
TPD52L2	rs6062314	0.15798	0.497322
BACH2	rs12212193	0.510476	0.510476
MERTK	rs17174870	0.308053	0.521209
SHANK3	rs140522	0.0730018	0.531415
PPIL2	rs2283792	0.174049	0.534611
PLA1A	rs2293370	0.185639	0.560187
MYC	rs4410871	0.566156	0.566156
PPIF	rs1250550	0.403328	0.643982
RSPH3	rs1738074	0.685629	0.685629
CD226	rs763361	0.441915	0.688542
CD58	_rs1335532_rs2300747	0.699378	0.699378
SETD8	_rs1790100_rs949143	0.0936777	0.721597
CIITA	rs7200786	0.501199	0.751197
PPM1F	rs2283792	0.306721	0.76899
SNRNP35	_rs1790100_rs949143	0.114873	0.795322
SLC17A7	rs2303759	0.233981	0.79796
IDE	rs7923837	0.420806	0.805701
LTBR	rs1800693	0.428693	0.81353
IRF8	rs13333054	0.825011	0.825011
KIF21B	_rs12122721_rs7522462	0.441915	0.82618
TNFRSF14	rs4648356	0.613022	0.850248
ANAPC1	rs17174870	0.648966	0.876775
PFDN4	rs2248359	0.879362	0.879362
HHEX	rs7923837	0.510476	0.882693
CTDSP2	_rs12368653_rs703842	0.108088	0.886205
SCNN1A	rs1800693	0.52022	0.88956
RPS6KB1	rs180515	0.356732	0.889857
TAP1	rs3129889	0.197147	0.91067
ZFP36L1	rs4902647	0.566946	0.918787
CLTC	rs180515	0.401164	0.922991
CDKN2D	rs8112449	0.16311	0.930813
CACNA1S	_rs12122721_rs7522462	0.596428	0.93427
NCOA5	rs2425752	0.603511	0.93767
RANBP6	rs2150702	0.762926	0.943796
PLEK	rs7595037	0.765644	0.945077
CAPSL	rs6897932	0.638703	0.952838
APLF	rs7595037	0.793785	0.957475
ZMIZ1	rs1250550	0.796139	0.958441
DNAJC5	rs6062314	0.561667	0.963084
ALDH16A1	rs2303759	0.438924	0.968802
FBXO18	rs3118470	0.615754	0.978201
EVI5	rs11810217	0.722382	0.978604
RGS1	rs1323292	0.979502	0.979502
RAVER1	rs8112449	0.23188	0.980882
UBLCP1	rs2546890	0.865071	0.981794
KIF11	rs7923837	0.742648	0.982956
ACTN1	rs4902647	0.744066	0.983236
ARSA	rs140522	0.356412	0.987808
HLA-G	rs9260489	0.400235	0.989958
SAPS2	rs140522	0.389346	0.99279
DDIT3	_rs12368653_rs703842	0.231529	0.993287
AVIL	_rs12368653_rs703842	0.240617	0.994645
VPS11	rs630923	0.582076	0.994672
VCAM1	rs11581062	0.842613	0.996101
RAD51L1	rs4902647	0.844984	0.996275
SBF1	rs140522	0.451435	0.997532
GABBR1	rs9260489	0.491549	0.997729
HYOU1	rs630923	0.662342	0.998518
TRIM31	rs9260489	0.523262	0.998728
EIF2B1	_rs1790100_rs949143	0.437125	0.999431
TEAD2	rs2303759	0.724065	0.999559
UBE2D3	rs228614	0.855354	0.999562
SNORD21	rs11810217	0.931279	0.999675
HLA-DQA2	rs3129889	0.537241	0.999792
HLA-DRB5	rs3129889	0.543747	0.999822
KRI1	rs8112449	0.455279	0.99989
HLA-DOB	rs3129889	0.59592	0.999953
TOP3B	rs2283792	0.921855	0.999963
MAPK8IP2	rs140522	0.645164	0.999968
GFI1	rs11810217	0.97172	0.999977
TAP2	rs3129889	0.62585	0.99998
PTRF	rs9891119	0.972852	0.99998
PITPNM2	_rs1790100_rs949143	0.565893	0.999981
HLA-F	rs9260489	0.701129	0.999981
FDX1L	rs8112449	0.518279	0.999983
HIP1R	_rs1790100_rs949143	0.571147	0.999983
MIOX	rs140522	0.682482	0.99999
C1orf106	_rs12122721_rs7522462	0.979272	0.999991
ICAM5	rs8112449	0.542666	0.999992
HLA-DQB1	rs3129889	0.660946	0.999993
C3	rs1077667	0.997829	0.999995
CDC37	rs8112449	0.565366	0.999996
AGAP2	_rs12368653_rs703842	0.492404	0.999997
HLA-DQA1	rs3129889	0.697181	0.999998
TSFM	_rs12368653_rs703842	0.505426	0.999998
FLT3LG	rs2303759	0.89259	0.999998
PDE4A	rs8112449	0.617982	0.999999
HLA-A	rs9260489	0.800985	1
PIP4K2C	_rs12368653_rs703842	0.542125	1
PPP1R11	rs9260489	0.839584	1
MARS	_rs12368653_rs703842	0.580264	1
GLI1	_rs12368653_rs703842	0.625116	1
CDK2AP1	_rs1790100_rs949143	0.768347	1
OGFOD2	_rs1790100_rs949143	0.771034	1
ENSG00000204261	rs3129889	0.837978	1
SLC26A10	_rs12368653_rs703842	0.664893	1
MOG	rs9260489	0.902195	1
RPS25	rs630923	0.973766	1
MMP9	rs2425752	0.999335	1
OS9	_rs12368653_rs703842	0.686077	1
CDK4	_rs12368653_rs703842	0.689652	1
RBM17	rs3118470	0.996567	1
CENPE	rs228614	0.996684	1
PIH1D1	rs2303759	0.979387	1
S1PR5	rs8112449	0.788669	1
TMED2	_rs1790100_rs949143	0.838782	1
PSMB8	rs3129889	0.884989	1
CXCR5	rs630923	0.984975	1
MRPL4	rs8112449	0.829334	1
DCTN2	_rs12368653_rs703842	0.759015	1
HLA-DRB1	rs3129889	0.918807	1
TRAPPC4	rs630923	0.989313	1
ZNRD1	rs9260489	0.953793	1
CHKB	rs140522	0.989884	1
CPT1B	rs140522	0.98162	1
DDX55	_rs1790100_rs949143	0.892328	1
HLA-DRA	rs3129889	0.996158	1
ICAM3	rs8112449	0.911707	1
ICAM4	rs8112449	0.998733	1
INHBC	_rs12368653_rs703842	0.983211	1
INHBE	_rs12368653_rs703842	0.99628	1
KEAP1	rs8112449	0.860329	1
KIF5A	_rs12368653_rs703842	0.962146	1
LSM4	rs874628	0.992538	1
MAST3	rs874628	0.993856	1
METTL1	_rs12368653_rs703842	0.831967	1
NCAPH2	rs140522	0.994226	1
RILPL2	_rs1790100_rs949143	0.91512	1
S1PR2	rs8112449	0.927021	1
SPEF2	rs6897932	0.999997	1
VPS37B	_rs1790100_rs949143	0.954051	1
AHI1	NA	NA	NA
ARL6IP4	NA	NA	NA
ATG4D	NA	NA	NA
ATP6V0A1	NA	NA	NA
CCDC155	NA	NA	NA
CD70	NA	NA	NA
CNRIP1	NA	NA	NA
CYP24A1	NA	NA	NA
DEXI	NA	NA	NA
DTX3	NA	NA	NA
FAM69A	NA	NA	NA
GPR108	NA	NA	NA
IGLV4-69	NA	NA	NA
MBD6	NA	NA	NA
MMEL1	NA	NA	NA
NHEDC2	NA	NA	NA
PANK4	NA	NA	NA
RILPL1	NA	NA	NA
RNFT1	NA	NA	NA
SBNO1	NA	NA	NA
SLC12A5	NA	NA	NA
SP110	NA	NA	NA
SSTR5	NA	NA	NA
TAGAP	NA	NA	NA
TMEM87B	NA	NA	NA
TRIM10	NA	NA	NA
UPK2	NA	NA	NA
