# Supplementary material for: Protein-Protein Interaction Analysis Highlights Additional Loci of Interest for Multiple Sclerosis
Source: PLoS One. 2012 Oct 18;7(10):e46730. doi: 10.1371/journal.pone.0046730 (PMC3475710; doi:10.1371/journal.pone.0046730)
Supplement: Table S2 — Direct connections and list of genes from DAPPLE analysis of significant plus suggestive SNPs. (XLSX) [file pone.0046730.s002.xlsx]

## Sheet: direct connections sign + sugg
ACTN1 -- PIP4K2C
ALDH16A1 -- SKP1
ANAPC1 -- CDC27
AP1S3 -- CLTC
ARHGAP9 -- ITPR3
ARHGAP9 -- PIK3R2
ARHGAP9 -- PTPRK
ARHGAP9 -- SOCS1
ARHGAP9 -- STAT3
ATXN2 -- ACTN1
BACH2 -- PLA1A
BAD -- MAST3
BATF -- DDIT3
BATF -- JUND
BBC3 -- MYL4
BBC3 -- NLRC4
BCL10 -- CARD11
BCL10 -- MALT1
BCL10 -- NLRC4
BIRC6 -- DIRAS2
BIRC6 -- SBF1
BIRC6 -- TPD52L2
C12orf30 -- NCOA5
CA2 -- HIP1R
CARD11 -- MALT1
CARD11 -- PIK3R2
CD226 -- PVR
CD6 -- MYC
CD86 -- CD80
CDC37 -- STIP1
CDH2 -- CLTC
CDH2 -- FGFR4
CDH2 -- MAPK1
CDH2 -- NSF
CDH2 -- PPP2CA
CDH2 -- PTPN11
CDK3 -- CDC27
CDK3 -- CDC37
CDK3 -- DIAPH1
CDK3 -- ENSG00000204197
CDK4 -- CDC37
CDK4 -- CDKN2D
CENPE -- SKP1
CLTC -- MAPK1
CLTC -- PTPN11
COX6A1 -- C12orf30
COX6A1 -- MYB
CPNE6 -- OS9
CSF2RB -- CBLB
CSF2RB -- IL12A
CSF2RB -- PTPN11
DAXX -- HDAC3
DAXX -- STAT3
DAXX -- UBASH3B
DDIT3 -- JUND
DIAPH1 -- CHERP
DIAPH1 -- FMNL1
DIAPH1 -- MAPK1
DIRAS2 -- RAB3A
DIRAS2 -- TPD52L2
DYNLL1 -- DIAPH1
E2F3 -- CDK3
E2F3 -- GRLF1
EIF2B1 -- CLTC
EIF2B1 -- MRPL4
EIF3B -- KPNB1
EIF3B -- RPS25
EIF3B -- RPS6KB1
ENSG00000112493 -- HLA-F
ENSG00000112493 -- HLA-G
ENSG00000112493 -- TAP1
ENSG00000173534 -- RPS25
ENSG00000204197 -- KIF11
EPS15L1 -- CLTC
F12 -- C3
FAM109A -- ACOX1
FAM109A -- MAF
FAM109A -- NCOA5
FBF1 -- GCC1
FBXO18 -- SKP1
FGF21 -- FGFR4
GABBR1 -- HYOU1
GABBR1 -- NSF
HCLS1 -- HIP1R
HCLS1 -- SOCS1
HCLS1 -- SORBS2
HCLS1 -- SYK
HDAC3 -- STAT3
HES5 -- STAT3
HIP1R -- CLTC
HIP1R -- SORBS2
HIP1R -- VPS11
HLA-A -- AP1S3
HLA-F -- TAP1
HLA-G -- TAP1
ICAM1 -- IL2RA
ICAM5 -- MAPK8IP2
ICAM5 -- RGS14
IL12B -- CSF2RB
IL12B -- IL12A
IL12B -- IL12RB1
IL12B -- IL20RA
IL12B -- IL2RA
IL12B -- IL7R
IL12B -- NFKB1
IL12RB1 -- CBLB
IL12RB1 -- IL12A
IL12RB1 -- SOCS1
IL15RA -- CBLB
IL15RA -- IL12A
IL15RA -- IL12B
IL15RA -- IL6
IL15RA -- SOCS1
IL15RA -- SYK
IL15RA -- TYK2
IL20RA -- CBLB
IL20RA -- IL12A
IL20RA -- SOCS1
IL22RA2 -- CBLB
IL22RA2 -- IL12A
IL22RA2 -- IL12B
IL22RA2 -- IL6
IL22RA2 -- SOCS1
IL22RA2 -- TYK2
IL2RA -- CBLB
IL2RA -- IL12A
IL2RA -- SOCS1
IL6 -- CSF2RB
IL6 -- IL12RB1
IL6 -- IL20RA
IL6 -- IL2RA
IL6 -- IL7R
IL7R -- CBLB
IL7R -- IL12A
ITGB4 -- LAMC3
ITPR3 -- CABP1
JUND -- JDP2
JUND -- MAPK1
JUND -- STAT3
KCNMA1 -- MIOX
KCNMA1 -- RAD51L1
KIF21B -- BIRC6
KIF21B -- DIRAS2
KIF21B -- RAB3A
KIF21B -- SBF1
KIF21B -- TPD52L2
KIF5A -- ENSG00000137313
KLF12 -- CDK3
KPNB1 -- SNORD21
KRI1 -- RPS25
KRI1 -- SNORD21
LSM4 -- TXNL4A
MAF -- MYB
MAP3K14 -- CDC37
MAP3K14 -- SNORD21
MAPKAPK5 -- MAPK1
MARS -- DARS
MARS -- KPNB1
MIOX -- RAD51L1
MMP9 -- TIMP3
MRPL44 -- ENSG00000215727
MYB -- C12orf30
MYB -- MAPK1
MYC -- MAPK1
MYC -- NCOA5
NFKB1 -- CLTC
NFKB1 -- IL12A
NFKB1 -- IL2RA
NFKB1 -- IL6
NFKB1 -- MAP3K14
NFKB1 -- PIK3R2
NFKB1 -- STAT3
NLRC4 -- MYL4
NOTCH4 -- MAML3
NSF -- CLTC
NSF -- MAPK1
NSF -- PTPN11
PBX2 -- CCDC88B
PCK2 -- PRSS12
PDE4A -- PIP4K2C
PFDN4 -- DYNLL1
PFDN4 -- ENSG00000204197
PFDN6 -- DIAPH1
PFDN6 -- DYNLL1
PFDN6 -- PFDN4
PFN3 -- DIAPH1
PIH1D1 -- ACOX1
PIH1D1 -- GCC1
PIK3R2 -- CSF2RB
PIK3R2 -- ITGB3
PIK3R2 -- SOCS1
PKIA -- DYNLL1
PLA1A -- PIK3R2
PLCB3 -- ITPR3
PPM1F -- MARS
PPP2CA -- CLTC
PPP2CA -- ENSG00000204261
PPP2CA -- MAPK1
PPP2CA -- NSF
PPP2CA -- PTPN11
PRDX5 -- PPIF
PSMB8 -- PPP2CA
PTPN11 -- MAPK1
R3HDM1 -- CDK3
RAVER1 -- ACTN1
RBM17 -- CHERP
RGS14 -- MAPK8IP2
RILPL1 -- SLC15A2
RPL6 -- ENSG00000173534
RPL6 -- MAP3K14
RPL6 -- RPS25
RPL6 -- SNORD21
RPS6KA4 -- MAPK1
RPS6KB1 -- MAPK1
RPS6KB1 -- PPP2CA
SAE1 -- MIOX
SAE1 -- RAD51L1
SBF1 -- DIRAS2
SBF1 -- RAB3A
SBF1 -- TPD52L2
SLC17A7 -- RAB3A
SLC26A11 -- SKP1
SLC30A7 -- CD40
SND1 -- MYB
SNORD21 -- DARS
SNORD21 -- DDX55
SNORD21 -- RPS25
SNRNP35 -- ENSG00000204261
SOCS1 -- CSF2RB
SOCS1 -- IL7R
SOCS1 -- PTPRK
SORBS2 -- EVI5
SOX8 -- HHEX
STAT3 -- CSF2RB
STAT3 -- FGFR4
STAT3 -- IL2RA
STAT3 -- IL7R
STAT3 -- MAPK1
STAT3 -- PTPN11
STAT5A -- IL7R
STAT5A -- JUND
STAT5A -- MAPK1
STAT5A -- PTPN11
STAT5A -- SYK
SYK -- CBLB
SYK -- CSF2RB
SYK -- ICAM5
SYK -- PIK3R2
SYK -- RGS14
SYK -- RPS6KB1
SYK -- STAT3
TAP2 -- ENSG00000112493
TAP2 -- HLA-G
TBKBP1 -- PDE4A
TBKBP1 -- PIP4K2C
TNFRSF14 -- C2orf47
TNFRSF14 -- CDC37
TNFRSF14 -- HDAC3
TNFRSF1A -- BCL10
TNFRSF1A -- CLTC
TNFRSF1A -- MAPK1
TNFRSF1A -- PTPN11
TNFSF14 -- LTBR
TNFSF14 -- TNFRSF14
TXNL4A -- MRPL4
TXNL4A -- SFRS9
TYK2 -- CBLB
TYK2 -- CSF2RB
TYK2 -- IL12RB1
TYK2 -- IL20RA
TYK2 -- IL2RA
TYK2 -- IL7R
TYK2 -- PIK3R2
TYK2 -- PTPN11
TYK2 -- SOCS1
TYK2 -- STAT3
TYK2 -- STAT5A
UBE2D3 -- SKP1
WWOX -- PPM1F
WWOX -- WBP2
ZNRD1 -- ATXN2

## Sheet: list of genes sign + sugg
GENE	REGION	P_uncorrected	P_corrected
UBASH3B	rs7941030	0.000399880031992	0.000399880031992
IL12A	rs2243123	0.000399880031992	0.000399880031992
SP110	rs10201872	0.000399880031992	0.000799600159944
MAP3K14	rs4792814	0.000399880031992	0.0011991604478
CBLB	rs2028597	0.00119940019195	0.00119940019195
ARAP3	rs2302103	0.000399880031992	0.00159856095947
IL12B	rs2546890	0.000799680095974	0.00159872070369
FCRL3	rs3761959	0.00159904031991	0.00159904031991
MAPK1	rs2283792	0.000399880031992	0.00199780175886
RPS25	rs630923	0.000399880031992	0.00239688290982
IQCB1	_rs2681424_rs4285028_rs4308217_rs9282641	0.000399880031992	0.00239688290982
IL6	_rs10244467_rs2066992	0.000799680095974	0.00239712233454
SOCS1	_rs11864333_rs7191700_rs7200786	0.00119940019195	0.00239736182307
STAT3	rs9891119	0.000799680095974	0.0031948854995
RBM45	rs10203141	0.00159904031991	0.00319552370988
CARD11	rs1843938	0.00359604143958	0.00359604143958
SLC30A7	_rs11581062_rs12048904	0.00159904031991	0.00478945425853
SYK	rs290986	0.00239808067181	0.00479041055271
TYK2	_rs2278442_rs8112449	0.000399880031992	0.00637892778834
MALT1	_rs12456021_rs7238078	0.00718560547039	0.00718560547039
C12orf51	rs11065987	0.000799680095974	0.0103461071281
WDR23	rs10146906	0.00319680115167	0.0127260179559
SLC30A6	rs13029809	0.00279748089574	0.0139093641071
IL2RA	_rs2104286_rs3118470	0.00359604143958	0.0143067625159
CUX2	rs11065987	0.00119940019195	0.0154804867421
IL20RA	rs17066096	0.00877888809361	0.0174807073111
ENSG00000205175	rs434496	0.00199860047986	0.0178442743631
EIF4EBP2	rs10762363	0.0210834457784	0.0210834457784
BCL9L	rs630923	0.00359604143958	0.0213832034674
SNX8	rs6952809	0.00758404607821	0.0225800211872
CSF2RB	rs2072711	0.0115640539159	0.0229943804888
CDH2	rs528438	0.0230608547357	0.0230608547357
IL22RA2	rs17066096	0.012756496891	0.025350265569
TRAFD1	rs11065987	0.00199860047986	0.0256725145689
SP140	rs10201872	0.013948220154	0.0277018874626
CHST12	rs6952809	0.00957504959716	0.0284509819227
NDFIP1	rs1062158	0.00957504959716	0.0284509819227
C12orf65	_rs1790100_rs7299943_rs949143	0.00199860047986	0.0295632054712
ENSG00000204600	_rs1611715_rs9260489	0.00279748089574	0.0303454575691
YPEL2	rs180515	0.00638848435072	0.0315368934279
IL7R	_rs6897932_rs931555	0.013948220154	0.0412637155916
TMEM87B	rs17174870	0.013948220154	0.0412637155916
ENSG00000205173	rs434496	0.00519220291115	0.0457709701622
PDE11A	rs10203141	0.0274041172569	0.0540572488712
UBD	_rs1611715_rs9260489	0.00598980383887	0.0639496033496
AASDH	rs17086658	0.0656715287616	0.0656715287616
ENSG00000214225	rs180515	0.0155360649526	0.0753038405236
KIAA2026	rs2150702	0.0395921615517	0.0776167838471
CDGAP	rs2293370	0.0218746492653	0.0846692345191
BCL10	rs233100	0.086047177687	0.086047177687
NSF	rs1373089	0.0325245888635	0.0944346260481
ARHGEF3	rs1500710	0.0959606519008	0.0959606519008
IL15RA	_rs2104286_rs3118470	0.0262205507309	0.100828734887
JUND	rs874628	0.0159328262322	0.106338157544
ZGPAT	rs6062314	0.0281927617676	0.108091058432
DPH5	_rs11581062_rs12048904	0.0376315458764	0.108699529177
LIME1	rs6062314	0.0285869640709	0.109537348083
EPS15L1	rs10411936	0.0384160320505	0.11087741565
CD5	_rs17824933_rs4939490_rs650258	0.0598640519846	0.116144399249
ENSG00000205166	rs434496	0.0147423024893	0.125119918472
ENSG00000205168	rs434496	0.0151392237049	0.128286901739
PKIA	rs1520333	0.139902313479	0.139902313479
DOK6	rs763361	0.0749260665763	0.1442382177
SH2B3	rs11065987	0.0119616148756	0.144815888749
PIK3R2	rs874628	0.0313441410898	0.199822072406
ANGPT2	rs2515585	0.202869883932	0.202869883932
PFN3	rs4075958	0.0230608547357	0.208091292594
ENSG00000205162	rs434496	0.0289810864062	0.232551568265
ENSG00000173534	_rs10244467_rs2066992	0.0883397005862	0.242296788087
TNFSF14	rs1077667	0.131350654484	0.245448314535
ICAM1	_rs2278442_rs8112449	0.0175190716706	0.246321616269
PTRH2	rs180515	0.0583123527264	0.259484134516
PTPRK	rs802734	0.26584469149	0.26584469149
NCOA5	rs2425752	0.102792159025	0.277763918588
MAF	rs386965	0.295017981007	0.295017981007
KIF21B	_rs12122721_rs7522462	0.111106592919	0.297657328565
DIRAS2	rs290986	0.165668805851	0.30389145847
PPIF	rs1250550	0.166399233651	0.305109762342
RAB3A	rs874628	0.0513138723985	0.308395436393
DIAPH1	rs2302103	0.0891032351418	0.311543287726
STAT5A	rs9891119	0.0902479372152	0.314997437802
DENR	_rs1790100_rs7299943_rs949143	0.030162973604	0.368342861478
PPM1F	rs2283792	0.0894848824676	0.374199645962
DKKL1	rs2303759	0.0764640113369	0.379526921132
KIAA1683	rs874628	0.0687614926525	0.392667555465
SCO2	rs140522	0.0489752879258	0.394773380969
MYB	rs9321490	0.222739695212	0.395866418601
ENSG00000112493	rs9469446	0.0384160320505	0.399056307713
AP1S3	rs4674841	0.165668805851	0.419214929288
CACNA1S	_rs12122721_rs7522462	0.165668805851	0.419214929288
CISD2	rs228614	0.132840938311	0.434548882007
RPL6	rs11065987	0.0431162317826	0.436142399027
C2orf47	rs281783	0.253111425305	0.442157456991
REXO1L4P	rs434496	0.0652849234192	0.455355365383
ATG4D	_rs2278442_rs8112449	0.0376315458764	0.458670046896
PVR	rs7255066	0.46087231264	0.46087231264
SLC26A11	rs8081176	0.461752880378	0.461752880378
SHANK3	rs140522	0.0606394218057	0.465037544653
MYNN	rs10936599	0.466729169663	0.466729169663
CD6	_rs17824933_rs4939490_rs650258	0.27268195631	0.471008463323
PDE7B	rs11154801	0.472554039482	0.472554039482
ARHGAP27	rs4792814	0.194636417647	0.477632724346
CD226	rs763361	0.288960884088	0.494423375643
CPNE6	rs10146906	0.15944725472	0.500816888599
SORBS2	rs6821894	0.506831527116	0.506831527116
BATF	rs2300603	0.299041651378	0.508657393497
TPD52L2	rs6062314	0.165303471999	0.514583619005
CLTC	rs180515	0.1358176675	0.518022331676
KANK1	rs10815231	0.521880706842	0.521880706842
ENSG00000205178	rs434496	0.0787685294375	0.522119960517
LAMC3	rs4740392	0.526294940972	0.526294940972
XRCC6BP1	_rs12368653_rs703842	0.0372391828373	0.531868206731
ENSG00000205164	rs434496	0.0810701686897	0.532758776272
TMEM39A	rs2293370	0.176591636282	0.540314191852
WT1	rs2900741	0.549133804513	0.549133804513
WWOX	rs9931083	0.555555555556	0.555555555556
PFDN4	_rs2248359_rs2762932	0.571670189058	0.571670189058
KLF12	rs17062281	0.572455035088	0.572455035088
GCC1	rs7789322	0.211061047139	0.612587528505
HTR2A	rs927544	0.615505773071	0.615505773071
MAML3	rs4863704	0.618228723781	0.618228723781
CTDSP2	_rs12368653_rs703842	0.0470242684117	0.618374996456
DARS	rs724326	0.188163327143	0.647350454544
CD40	rs2425752	0.31170730461	0.673923514331
FGF21	rs281380	0.320636412609	0.686450005587
C6orf125	rs9469446	0.0875758461585	0.696220785264
SSR1	rs11755724	0.44935943825	0.696794971756
ARHGAP9	_rs12368653_rs703842	0.0579242279918	0.696808725995
PLCL2	rs9821630	0.451730969543	0.699401070242
CD80	rs2293370	0.281522579707	0.733527438801
MYC	rs4410871	0.742648191018	0.742648191018
JDP2	rs2300603	0.498086825346	0.748083165109
IRF8	rs13333054	0.75089901036	0.75089901036
HES5	rs4648356	0.371402464158	0.75161919938
ANAPC1	rs17174870	0.371719497332	0.751994822449
PPP2CA	rs756699	0.372353323776	0.752744648583
KCNMA1	rs7912269	0.754478858278	0.754478858278
MERTK	rs17174870	0.380249165124	0.761959221762
CD58	_rs12025416_rs1335532_rs2300747	0.763509645601	0.763509645601
TIMP3	rs4447	0.514385265318	0.76417832946
ELMO1	rs11984075	0.767190373163	0.767190373163
RANBP6	rs2150702	0.520773949589	0.770342392608
BACH2	rs12212193	0.773324239371	0.773324239371
RPS6KB1	rs180515	0.257942292765	0.774996952275
CIITA	_rs11864333_rs7191700_rs7200786	0.539957475412	0.78836087557
WBP2	rs11870121	0.131723345393	0.788534576173
CDC27	_rs8070463_rs9901869	0.20215560967	0.794208529277
RSPH3	rs1738074	0.797760863744	0.797760863744
PHACTR1	rs11755663	0.797940671814	0.797940671814
BIRC6	rs13029809	0.277449009298	0.803056113437
NFKB1	rs228614	0.334410262519	0.80374240691
FBXO18	_rs2104286_rs3118470	0.335714700691	0.805276410667
PTPN11	rs11065987	0.124254333297	0.821797430559
TNFRSF14	rs4648356	0.466729169663	0.848349625936
TNFRSF1A	rs1800693	0.476323051726	0.856388118728
CHERP	rs10411936	0.478635726564	0.858282395312
EIF3B	rs6952809	0.481231368203	0.860388522376
TOR1AIP1	rs1144575	0.630240678519	0.863278044178
EVI5	rs11810217	0.490122331463	0.867444432346
KIF11	rs7923837	0.491549160674	0.868554141946
NLRC4	rs13029809	0.337343449127	0.872226003647
IDE	rs7923837	0.49978534587	0.874838940278
TCF7	rs756699	0.502045561694	0.876527903345
MAPKAPK5	rs11065987	0.149518466633	0.878201049555
NCF4	rs2072711	0.655334040171	0.881205376135
SETD8	_rs1790100_rs7299943_rs949143	0.135073965011	0.886581330346
LCT	rs724326	0.35480654319	0.888197948712
PLCB3	rs694739	0.1561441361	0.889975971091
E2F3	rs2328523	0.890747345432	0.890747345432
MIOX	rs140522	0.199653130762	0.892159348165
RILPL1	_rs1790100_rs7299943_rs949143	0.1406439368	0.897056914226
SCNN1A	rs1800693	0.534516452039	0.899141383236
SOX8	rs2744148	0.68987506238	0.903822523066
CD86	_rs2681424_rs4285028_rs4308217_rs9282641	0.325900226873	0.906169272008
PLA1A	rs2293370	0.446685347993	0.906267827594
SBF1	rs140522	0.216734297612	0.913085727193
SLC15A2	_rs2681424_rs4285028_rs4308217_rs9282641	0.334736492014	0.913311356091
ZFP36L1	rs4902647	0.566682784219	0.918638708846
DHRS4	rs10146906	0.473134767168	0.922945472106
ERP29	rs11065987	0.181664327003	0.926191006286
FGFR4	rs4075958	0.237477479509	0.933545139991
HIP1R	_rs1790100_rs7299943_rs949143	0.167859129634	0.936473812545
IL12RB1	rs874628	0.330162001993	0.939495390633
PRSS12	rs10518326	0.504300659564	0.939622745018
ITGB4	rs11870121	0.225909667097	0.940199050084
ITPR3	rs9469446	0.196429900183	0.941748247948
FMNL1	rs4792814	0.625116208512	0.947314635275
R3HDM1	rs724326	0.449062636983	0.94924122528
KLF2	rs10411936	0.629997455818	0.949345955097
PCK2	rs10146906	0.527945000882	0.950344151781
SNORD21	rs11810217	0.636777463543	0.95207982884
RGS1	rs1323292	0.953276251368	0.953276251368
PPA2	rs2726485	0.787379616658	0.954792572588
CCDC88B	rs694739	0.212126340979	0.954925018991
SIN3B	rs7247028	0.955917634709	0.955917634709
CDK3	rs11870121	0.247224300391	0.956013287691
BBC3	rs307896	0.657209769804	0.959720385353
ARSA	rs140522	0.275407905821	0.960103397609
RNF14	rs1062158	0.661411448964	0.961183461281
TAP1	_rs1800454_rs3129889_rs9268148_rs9275596	0.207148812189	0.961213237014
NPEPPS	_rs8070463_rs9901869	0.374569197338	0.962566980025
EFNA5	rs395561	0.963227470483	0.963227470483
LTBR	rs1800693	0.667665387139	0.963294873341
STIP1	rs694739	0.224853729514	0.963525646429
RAD51L1	rs4902647	0.672489257397	0.964870121378
CABP1	rs7137953	0.387782151628	0.9677639436
SLC17A7	rs2303759	0.441915416157	0.96978656134
ACTN1	rs4902647	0.689206569804	0.969979668111
RGS14	rs4075958	0.296695909768	0.9703904756
RGL2	rs9469446	0.239920062378	0.971740107677
ENSG00000137313	_rs1611715_rs9260489	0.277109025306	0.971829093079
SNRNP35	_rs1790100_rs7299943_rs949143	0.213190915106	0.97258170228
ZMIZ1	rs1250550	0.843563220969	0.975527534166
CAPSL	_rs6897932_rs931555	0.711316724857	0.975941703589
GNPDA1	rs1062158	0.712604529684	0.976262238797
SYN3	rs4447	0.853675775543	0.978589221337
SND1	rs7789322	0.617734361546	0.97864689451
HCLS1	_rs2681424_rs4285028_rs4308217_rs9282641	0.483533167392	0.981021817497
DNAJC5	rs6062314	0.642060630066	0.983585113765
ICAM5	_rs2278442_rs8112449	0.227316464322	0.983855428061
APLF	rs7595037	0.873029833146	0.983878576729
TET2	rs2726485	0.873172296155	0.983914733537
SLC34A1	rs4075958	0.347397067277	0.985988319969
HHEX	rs7923837	0.759604008013	0.98610745962
GFRA1	rs10885868	0.987054738622	0.987054738622
RBM17	_rs2104286_rs3118470	0.66651164868	0.987631339335
PRDX5	rs694739	0.302051847179	0.990673877654
ALDH16A1	rs2303759	0.547790142032	0.991448542273
TXNL4A	rs12960174	0.991502559316	0.991502559316
PPIL2	rs2283792	0.615753713884	0.991623773879
TOR1AIP2	rs1144575	0.909314837692	0.991776201337
RAVER1	_rs2278442_rs8112449	0.264473400061	0.992662060375
DAXX	rs9469446	0.324914821075	0.993951308225
SYNGAP1	rs9469446	0.325571838242	0.994027391391
TRIAP1	rs7137953	0.521604137481	0.994265284141
SKP1	rs756699	0.825512961795	0.994687615357
UBLCP1	rs2546890	0.933977411676	0.995641017831
AGAP1	rs13031248	0.996329108503	0.996329108503
PLEK	rs7595037	0.940096923627	0.996411621441
ENSG00000215727	rs3934035	0.997255337975	0.997255337975
HLA-G	_rs1611715_rs9260489	0.417148204032	0.997362821483
TNKS	rs6986386	0.997440663837	0.997440663837
AVIL	_rs12368653_rs703842	0.2586311372	0.997484137872
ENSG00000204197	rs9469446	0.378673995255	0.997943380732
CDKN2D	_rs2278442_rs8112449	0.325243369642	0.998153477635
DYNLL1	rs7137953	0.597190100072	0.998279316674
RRAGD	rs854917	0.960095923227	0.998407664657
TTC27	rs13029809	0.73178329741	0.99861187334
LTBP1	rs13029809	0.732197371763	0.998622555293
PIH1D1	rs2303759	0.669277262324	0.998691468066
SAE1	rs307896	0.891275454167	0.998714764223
UBXN4	rs724326	0.735909646705	0.998715415469
TRPT1	rs694739	0.403018976289	0.998776829937
TLR1	rs2045768	0.966889245626	0.998903677945
C2orf69	rs281783	0.968257458286	0.998992411046
TBC1D5	rs9821630	0.970770692892	0.999145647606
CDC37	_rs2278442_rs8112449	0.359616019208	0.999200078533
RASIP1	rs281380	0.907377692628	0.999205403245
CUTA	rs9469446	0.425059439222	0.999249935991
TEAD2	rs2303759	0.700691895214	0.999281029846
VCAM1	_rs11581062_rs12048904	0.912300643251	0.999325488709
VEGFB	rs694739	0.437724932518	0.999438519416
TLR10	rs2045768	0.976600360792	0.999452456885
C3	rs1077667	0.977026630267	0.999472224283
TAP2	_rs1800454_rs3129889_rs9268148_rs9275596	0.417758679818	0.999485432537
MMP9	rs2425752	0.922746904328	0.999538950374
FAM109A	rs11065987	0.447874632232	0.999556911866
GRLF1	rs307896	0.923854461261	0.999558497272
RNF10	rs7137953	0.670655750873	0.999579708516
PDE4A	_rs2278442_rs8112449	0.394024454457	0.999669416195
NSD1	rs4075958	0.553152796755	0.999682612045
PFDN6	rs9469446	0.473715174981	0.99976238655
FUT1	rs281380	0.940487807258	0.999789225602
C12orf30	rs11065987	0.483820532434	0.999815324438
UBE2D3	rs228614	0.883492647601	0.999815747524
PPP1R11	_rs1611715_rs9260489	0.547790142032	0.999838288733
SLC26A10	_rs12368653_rs703842	0.357053204436	0.999854286187
HLA-F	_rs1611715_rs9260489	0.554755355668	0.999863671786
HSPC152	rs694739	0.497236485516	0.999868861928
RPS6KA4	rs694739	0.502327728815	0.999885114619
HDAC3	rs2302103	0.900940587727	0.999903709601
SSTR5	rs2744148	0.99105441859	0.999919976573
HBS1L	rs9321490	0.991092203475	0.999920651161
MAPK8IP2	rs140522	0.611777064703	0.999922230038
SAPS2	rs140522	0.634605012611	0.999957574609
F12	rs4075958	0.635088339261	0.999958132463
ADH5	rs6836440	0.993887205362	0.999962633742
VPS11	rs630923	0.830817719679	0.999976550734
ITGB3	_rs8070463_rs9901869	0.786086813831	0.999979504293
HYOU1	rs630923	0.836849266819	0.999981140326
MRPL38	rs11870121	0.62804879536	0.999981148511
SEC24D	rs10518326	0.937524992502	0.999984765603
MRPL44	rs4674841	0.97567373148	0.999985604509
MARS	_rs12368653_rs703842	0.433819734753	0.999988542376
COX6A1	rs7137953	0.811545749238	0.999991558074
METAP1	rs6836440	0.997106717429	0.999991628916
GFI1	rs11810217	0.980631108331	0.999992733684
TRIM31	_rs1611715_rs9260489	0.659547234724	0.999992877614
PANK4	rs4648356	0.981943863177	0.999994113265
EAF2	_rs2681424_rs4285028_rs4308217_rs9282641	0.867702484298	0.999994638206
ANKRD6	rs854917	0.997754138434	0.999994956106
FBF1	rs11870121	0.673632600015	0.999995525191
AGAP2	_rs12368653_rs703842	0.462339525696	0.999995924675
MYL4	_rs8070463_rs9901869	0.833112801555	0.999996394536
GABBR1	_rs1611715_rs9260489	0.693428200982	0.9999977517
PITPNM2	_rs1790100_rs7299943_rs949143	0.584656993816	0.999998111559
TBKBP1	_rs8070463_rs9901869	0.851680293815	0.999998420964
TBX21	_rs8070463_rs9901869	0.854744667943	0.999998635654
SERPINE2	rs4674841	0.989395242327	0.99999880738
DDIT3	_rs12368653_rs703842	0.500633526564	0.999999070204
FLT3LG	rs2303759	0.905543026568	0.999999289762
ACOX1	rs11870121	0.727833637432	0.999999393014
DBN1	rs4075958	0.769500169152	0.999999576644
KPNB1	_rs8070463_rs9901869	0.877968457498	0.999999597
NOTCH4	_rs1800454_rs3129889_rs9268148_rs9275596	0.654864308082	0.999999659703
R3HDM2	_rs12368653_rs703842	0.527670190817	0.999999694573
METTL14	rs10518326	0.976661496335	0.999999703317
OS9	_rs12368653_rs703842	0.5350619938	0.999999777207
OGFOD2	_rs1790100_rs7299943_rs949143	0.639904012799	0.99999977804
SFRS9	rs7137953	0.891275454167	0.999999820405
MCM6	rs724326	0.956503440364	0.999999844305
TOP3B	rs2283792	0.956670093696	0.999999847265
TSFM	_rs12368653_rs703842	0.549133804513	0.999999879509
C1orf106	_rs12122721_rs7522462	0.995213274882	0.999999890323
RREB1	rs11755724	0.999756737315	0.999999940823
ARF5	rs7789322	0.984481048201	0.999999941997
BRAP	rs11065987	0.723855109002	0.999999945702
ICAM3	_rs2278442_rs8112449	0.658846834912	0.999999966334
GPSM3	_rs1800454_rs3129889_rs9268148_rs9275596	0.708084617829	0.999999967371
ATXN2	rs11065987	0.735704088936	0.999999969297
PTRF	rs9891119	0.987326309983	0.9999999742
TOMM7	_rs10244467_rs2066992	0.997420391946	0.999999982834
BAK1	rs9469446	0.747896011679	0.999999983384
SBNO1	_rs1790100_rs7299943_rs949143	0.717301850568	0.999999994114
SAP30BP	rs11870121	0.822155904752	0.999999994371
KRI1	_rs2278442_rs8112449	0.703093774367	0.999999996353
GLI1	_rs12368653_rs703842	0.626095016949	0.999999997148
ZBTB22	rs9469446	0.798120399915	0.999999999075
H3F3B	rs11870121	0.855201565166	0.999999999413
UNK	rs11870121	0.856719357988	0.999999999478
KIF5A	_rs12368653_rs703842	0.666049593521	0.999999999702
PPP1R14B	rs694739	0.819277256326	0.999999999781
ZNF346	rs4075958	0.894417237328	0.999999999828
MRPL4	_rs2278442_rs8112449	0.755864024156	0.999999999841
METTL1	_rs12368653_rs703842	0.679772103968	0.999999999871
TAF7	rs2302103	0.996932067296	0.999999999911
ESRRA	rs694739	0.836202485558	0.999999999939
LSM4	rs874628	0.965714675501	0.999999999944
ENSG00000204261	_rs1800454_rs3129889_rs9268148_rs9275596	0.815517640323	0.999999999947
S1PR5	_rs2278442_rs8112449	0.775034635145	0.999999999957
HLA-A	_rs1611715_rs9260489	0.889155342297	0.999999999969
PSMB8	_rs1800454_rs3129889_rs9268148_rs9275596	0.824006244542	0.999999999973
HLA-DQA2	_rs1800454_rs3129889_rs9268148_rs9275596	0.827345708623	0.999999999979
CEP170L	rs10518326	0.998151739378	0.999999999988
HLA-DRB5	_rs1800454_rs3129889_rs9268148_rs9275596	0.8353922097	0.999999999989
CENPE	rs228614	0.998168892516	0.999999999989
PIP4K2C	_rs12368653_rs703842	0.724065224947	0.999999999993
S1PR2	_rs2278442_rs8112449	0.800092131144	0.999999999993
KEAP1	_rs2278442_rs8112449	0.803652306931	0.999999999995
EIF2B1	_rs1790100_rs7299943_rs949143	0.824844109362	0.999999999996
COQ5	rs7137953	0.976965974532	0.999999999997
RILPL2	_rs1790100_rs7299943_rs949143	0.842929874333	0.999999999999
PBX2	_rs1800454_rs3129889_rs9268148_rs9275596	0.859581133163	0.999999999999
CDK4	_rs12368653_rs703842	0.864482972232	1.0
HLA-DRA	_rs1800454_rs3129889_rs9268148_rs9275596	0.999896001604	1.0
FDX1L	_rs2278442_rs8112449	0.932323033494	1.0
NCAPH2	rs140522	0.94242303309	1.0
TMED2	_rs1790100_rs7299943_rs949143	0.868573815731	1.0
BAD	rs694739	0.919716556589	1.0
MAST3	rs874628	0.995295921819	1.0
IGLV4-69	rs2283792	0.999891883251	1.0
HLA-DOB	_rs1800454_rs3129889_rs9268148_rs9275596	0.90056261893	1.0
HLA-DQB1	_rs1800454_rs3129889_rs9268148_rs9275596	0.92937861138	1.0
UNC13D	rs11870121	0.982264854767	1.0
CA2	rs434496	0.961755939154	1.0
ALDH2	rs11065987	0.972587606054	1.0
EVPL	rs11870121	0.999542223129	1.0
INHBC	_rs12368653_rs703842	0.992010835985	1.0
VPS37B	_rs1790100_rs7299943_rs949143	0.955073972208	1.0
FERMT3	rs694739	0.908348824136	1.0
ATP6V0A1	rs9891119	0.999978848461	1.0
ZNRD1	_rs1611715_rs9260489	0.941845823997	1.0
IP6K3	rs9469446	0.941845823997	1.0
HLA-DQA1	_rs1800454_rs3129889_rs9268148_rs9275596	0.930648183501	1.0
INHBE	_rs12368653_rs703842	0.999216313506	1.0
TRAPPC4	rs630923	0.995512795061	1.0
MXD3	rs4075958	0.956503440364	1.0
CHKB	rs140522	0.995268452808	1.0
HLA-DRB1	_rs1800454_rs3129889_rs9268148_rs9275596	0.984281128177	1.0
WNT9B	rs1373089	0.999926069575	1.0
DCTN2	_rs12368653_rs703842	0.83490508457	1.0
GOLGB1	_rs2681424_rs4285028_rs4308217_rs9282641	0.992743862745	1.0
SPEF2	_rs6897932_rs931555	0.999994242303	1.0
CPT1B	rs140522	0.943092805154	1.0
ZBTB9	rs9469446	0.997993762575	1.0
MOG	_rs1611715_rs9260489	0.96128524745	1.0
WNT3	rs1373089	0.999985565774	1.0
ICAM4	_rs2278442_rs8112449	0.999966373452	1.0
FKBP2	rs694739	0.935712757469	1.0
DDX55	_rs1790100_rs7299943_rs949143	0.896357461161	1.0
LRRC4	rs7789322	0.999915393846	1.0
CDK2AP1	_rs1790100_rs7299943_rs949143	0.890482811256	1.0
DTX3	_rs12368653_rs703842	0.980963615315	1.0
GRK6	rs4075958	0.999424230331	1.0
CXCR5	rs630923	0.994226309707	1.0
AHI1	NA	NA	NA
KLF3	NA	NA	NA
MLN	NA	NA	NA
ENSG00000215729	NA	NA	NA
POP5	NA	NA	NA
GPR108	NA	NA	NA
CD5L	NA	NA	NA
GGNBP1	NA	NA	NA
MBD6	NA	NA	NA
MGST1	NA	NA	NA
NRL	NA	NA	NA
GRXCR1	NA	NA	NA
PQLC1	NA	NA	NA
PHF1	NA	NA	NA
CHL1	NA	NA	NA
RNFT1	NA	NA	NA
KCNG2	NA	NA	NA
CNRIP1	NA	NA	NA
CYP24A1	NA	NA	NA
YIPF4	NA	NA	NA
NHEDC2	NA	NA	NA
LMAN2	NA	NA	NA
PRM1	NA	NA	NA
KIAA0564	NA	NA	NA
DEXI	NA	NA	NA
FAM69A	NA	NA	NA
CD70	NA	NA	NA
ARL6IP4	NA	NA	NA
CEP350	NA	NA	NA
HHAT	NA	NA	NA
SLC12A5	NA	NA	NA
THSD7B	NA	NA	NA
FLRT1	NA	NA	NA
NPFFR1	NA	NA	NA
MMEL1	NA	NA	NA
TRIM10	NA	NA	NA
TAGAP	NA	NA	NA
UPK2	NA	NA	NA
CCDC155	NA	NA	NA
FAM118B	NA	NA	NA
